# Supplementary material for: Ochronotic Deposition in Alkaptonuria: Semiquinone-Mediated Oxidative Coupling and Metabolic Drivers of Homogentisic Acid Accumulation
Source: Int J Mol Sci. 2025 Oct 3;26(19):9674. doi: 10.3390/ijms26199674 (PMC12524591; doi:10.3390/ijms26199674)
Supplement: Supplementary file 1 [file ijms-26-09674-s001.zip]

Archive with 1 entries (1 files):
- ijms-3869919-supplementary.pdf
